# Supplementary material for: Betula alba Bark Extract and Empetrum nigrum Fruit Juice, a Natural Alternative to Niacinamide for Skin Barrier Benefits
Source: Int J Mol Sci. 2022 Oct 19;23(20):12507. doi: 10.3390/ijms232012507 (PMC9604162; doi:10.3390/ijms232012507)
Supplement: Supplementary file 1 [file ijms-23-12507-s001.zip]

Archive with 1 entries (1 files):
- ijms-1916815-supplementary.pdf
